# Supplementary material for: Comparative leaf anatomy of two species of Ipomoea L. (Convolvulaceae): taxonomic importance and adaptations to xeric conditions of the cangas
Source: PeerJ. 2024 Dec 10;12:e18599. doi: 10.7717/peerj.18599 (PMC11639869; doi:10.7717/peerj.18599)
Supplement: Supplemental Information 1 [file peerj-12-18599-s001.ods]

## Sheet: Ipomoea_estomato
sps	site	plant	node	rep	dens_stom	dist_pol	dist_pol	dist_eqt	dist_eqt
Ipomoea cavalcantei	cultivo	3	4	1	150	31	26	18	16
Ipomoea cavalcantei	cultivo	3	4	2	150	37	35	19	20
Ipomoea cavalcantei	cultivo	3	4	3	133	34	36	18	22
Ipomoea cavalcantei	cultivo	3	4	4	133	28	27	19	18
Ipomoea cavalcantei	cultivo	3	4	5	117	30	28	17	18
Ipomoea cavalcantei	cultivo	3	4	6	150	26	25	18	18
Ipomoea cavalcantei	cultivo	3	4	7	117	34	36	22	22
Ipomoea cavalcantei	cultivo	3	4	8	150	38	37	20	17
Ipomoea cavalcantei	cultivo	3	4	9	150	25	38	19	22
Ipomoea cavalcantei	cultivo	3	4	10	150	36	35	18	20
Ipomoea cavalcantei	cultivo	3	6	1	150	29	31	20	20
Ipomoea cavalcantei	cultivo	3	6	2	183	31	33	23	20
Ipomoea cavalcantei	cultivo	3	6	3	200	29	31	21	18
Ipomoea cavalcantei	cultivo	3	6	4	167	37	29	20	19
Ipomoea cavalcantei	cultivo	3	6	5	167	34	30	22	19
Ipomoea cavalcantei	cultivo	3	6	6	150	33	34	21	22
Ipomoea cavalcantei	cultivo	3	6	7	133	37	30	22	21
Ipomoea cavalcantei	cultivo	3	6	8	183	31	36	21	22
Ipomoea cavalcantei	cultivo	3	6	9	167	30	28	17	19
Ipomoea cavalcantei	cultivo	3	6	10	150	33	34	23	22
Ipomoea cavalcantei	cultivo	5	4	1	117	30	31	20	23
Ipomoea cavalcantei	cultivo	5	4	2	150	27	27	18	17
Ipomoea cavalcantei	cultivo	5	4	3	133	35	27	17	20
Ipomoea cavalcantei	cultivo	5	4	4	167	33	24	19	16
Ipomoea cavalcantei	cultivo	5	4	5	183	32	32	21	24
Ipomoea cavalcantei	cultivo	5	4	6	133	31	29	20	17
Ipomoea cavalcantei	cultivo	5	4	7	117	29	33	17	23
Ipomoea cavalcantei	cultivo	5	4	8	133	32	27	24	20
Ipomoea cavalcantei	cultivo	5	4	9	150	26	31	21	23
Ipomoea cavalcantei	cultivo	5	4	10	117	31	29	21	19
Ipomoea cavalcantei	cultivo	5	6	1	183	32	28	20	19
Ipomoea cavalcantei	cultivo	5	6	2	150	32	30	18	19
Ipomoea cavalcantei	cultivo	5	6	3	133	30	29	19	19
Ipomoea cavalcantei	cultivo	5	6	4	217	27	30	17	18
Ipomoea cavalcantei	cultivo	5	6	5	167	29	30	19	19
Ipomoea cavalcantei	cultivo	5	6	6	150	29	29	20	18
Ipomoea cavalcantei	cultivo	5	6	7	133	29	29	20	19
Ipomoea cavalcantei	cultivo	5	6	8	167	27	31	18	20
Ipomoea cavalcantei	cultivo	5	6	9	167	28	31	20	17
Ipomoea cavalcantei	cultivo	5	6	10	183	32	29	17	18
Ipomoea cavalcantei	canga	1	4	1	350	32	19	18	17
Ipomoea cavalcantei	canga	1	4	2	383	24	22	18	17
Ipomoea cavalcantei	canga	1	4	3	383	24	24	19	22
Ipomoea cavalcantei	canga	1	4	4	383	20	23	16	19
Ipomoea cavalcantei	canga	1	4	5	400	24	21	20	19
Ipomoea cavalcantei	canga	1	4	6	383	22	22	19	19
Ipomoea cavalcantei	canga	1	4	7	367	22	22	20	17
Ipomoea cavalcantei	canga	1	4	8	383	22	18	19	15
Ipomoea cavalcantei	canga	1	4	9	533	18	21	15	16
Ipomoea cavalcantei	canga	1	4	10	367	21	22	16	12
Ipomoea cavalcantei	canga	1	6	1	283	22	24	20	19
Ipomoea cavalcantei	canga	1	6	2	317	24	24	15	17
Ipomoea cavalcantei	canga	1	6	3	367	26	22	16	17
Ipomoea cavalcantei	canga	1	6	4	300	23	30	15	21
Ipomoea cavalcantei	canga	1	6	5	300	25	26	17	17
Ipomoea cavalcantei	canga	1	6	6	317	23	26	14	16
Ipomoea cavalcantei	canga	1	6	7	333	26	22	19	17
Ipomoea cavalcantei	canga	1	6	8	367	22	24	15	22
Ipomoea cavalcantei	canga	1	6	9	367	24	22	18	17
Ipomoea cavalcantei	canga	1	6	10	283	27	23	14	20
Ipomoea cavalcantei	canga	10	4	1	300	25	29	22	23
Ipomoea cavalcantei	canga	10	4	2	217	29	28	20	21
Ipomoea cavalcantei	canga	10	4	3	250	34	31	20	18
Ipomoea cavalcantei	canga	10	4	4	250	27	28	20	20
Ipomoea cavalcantei	canga	10	4	5	217	32	27	22	20
Ipomoea cavalcantei	canga	10	4	6	233	30	31	20	21
Ipomoea cavalcantei	canga	10	4	7	250	21	29	15	15
Ipomoea cavalcantei	canga	10	4	8	233	27	29	22	24
Ipomoea cavalcantei	canga	10	4	9	250	29	27	22	19
Ipomoea cavalcantei	canga	10	4	10	217	29	33	22	26
Ipomoea cavalcantei	canga	10	6	1	267	28	29	19	15
Ipomoea cavalcantei	canga	10	6	2	233	29	31	19	20
Ipomoea cavalcantei	canga	10	6	3	300	24	27	15	17
Ipomoea cavalcantei	canga	10	6	4	250	28	28	19	19
Ipomoea cavalcantei	canga	10	6	5	250	27	25	18	20
Ipomoea cavalcantei	canga	10	6	6	200	31	31	18	18
Ipomoea cavalcantei	canga	10	6	7	200	27	26	17	18
Ipomoea cavalcantei	canga	10	6	8	233	26	26	18	18
Ipomoea cavalcantei	canga	10	6	9	250	26	28	21	17
Ipomoea cavalcantei	canga	10	6	10	283	27	30	21	20
Ipomoea marabaensis	canga	1	4	1	400	23	22	14	17
Ipomoea marabaensis	canga	1	4	2	533	20	23	17	15
Ipomoea marabaensis	canga	1	4	3	383	25	23	14	16
Ipomoea marabaensis	canga	1	4	4	417	23	20	19	18
Ipomoea marabaensis	canga	1	4	5	450	24	20	14	18
Ipomoea marabaensis	canga	1	4	6	500	23	19	16	15
Ipomoea marabaensis	canga	1	4	7	483	22	23	16	17
Ipomoea marabaensis	canga	1	4	8	483	24	23	15	16
Ipomoea marabaensis	canga	1	4	9	433	23	26	18	18
Ipomoea marabaensis	canga	1	4	10	500	22	23	14	17
Ipomoea marabaensis	canga	1	6	1	400	24	22	16	16
Ipomoea marabaensis	canga	1	6	2	450	23	26	19	19
Ipomoea marabaensis	canga	1	6	3	467	25	22	18	19
Ipomoea marabaensis	canga	1	6	4	283	24	20	17	14
Ipomoea marabaensis	canga	1	6	5	467	22	21	17	16
Ipomoea marabaensis	canga	1	6	6	367	25	23	19	16
Ipomoea marabaensis	canga	1	6	7	367	19	25	17	19
Ipomoea marabaensis	canga	1	6	8	450	25	24	18	19
Ipomoea marabaensis	canga	1	6	9	400	23	25	19	17
Ipomoea marabaensis	canga	1	6	10	483	22	23	16	18
Ipomoea marabaensis	canga	2	4	1	300	24	23	20	20
Ipomoea marabaensis	canga	2	4	2	283	29	26	20	16
Ipomoea marabaensis	canga	2	4	3	283	28	29	20	18
Ipomoea marabaensis	canga	2	4	4	250	31	33	17	16
Ipomoea marabaensis	canga	2	4	5	217	29	28	17	17
Ipomoea marabaensis	canga	2	4	6	317	27	30	20	17
Ipomoea marabaensis	canga	2	4	7	267	27	31	18	19
Ipomoea marabaensis	canga	2	4	8	300	30	32	19	23
Ipomoea marabaensis	canga	2	4	9	300	28	27	20	22
Ipomoea marabaensis	canga	2	4	10	250	23	29	20	20
Ipomoea marabaensis	canga	2	6	1	217	28	30	20	16
Ipomoea marabaensis	canga	2	6	2	217	34	33	18	20
Ipomoea marabaensis	canga	2	6	3	217	31	36	22	22
Ipomoea marabaensis	canga	2	6	4	167	32	34	20	26
Ipomoea marabaensis	canga	2	6	5	183	37	35	22	22
Ipomoea marabaensis	canga	2	6	6	250	34	35	17	23
Ipomoea marabaensis	canga	2	6	7	200	35	34	18	19
Ipomoea marabaensis	canga	2	6	8	200	35	36	21	20
Ipomoea marabaensis	canga	2	6	9	183	34	36	18	17
Ipomoea marabaensis	canga	2	6	10	183	33	36	20	17

## Sheet: Ipomoea_mesofilo
sps	site	plant	node	rep	EPAD	EPAB	PP_AD	PP_AB	PL	Mesofilo Total
Ipomoea cavalcantei	cultivo	2	4	1	24,731	12,091	38,461	0	37,088	79,140
Ipomoea cavalcantei	cultivo	2	4	2	23,628	15,936	41,487	0	35,444	82,445
Ipomoea cavalcantei	cultivo	2	4	3	25,038	17,033	37,637	0	33,516	85,514
Ipomoea cavalcantei	cultivo	2	4	4	26,684	19,780	40,934	0	70,343	121,895
Ipomoea cavalcantei	cultivo	2	4	5	29,716	16,760	45,333	0	64,288	116,372
Ipomoea cavalcantei	cultivo	2	6	1	28,023	7,143	32,692	0	51,923	92,923
Ipomoea cavalcantei	cultivo	2	6	2	25,281	9,066	42,311	0	42,041	95,682
Ipomoea cavalcantei	cultivo	2	6	3	25,312	12,390	45,370	0	27,769	84,164
Ipomoea cavalcantei	cultivo	2	6	4	27,478	10,714	42,322	0	52,782	97,335
Ipomoea cavalcantei	cultivo	2	6	5	22,527	16,486	45,058	0	39,844	87,451
Ipomoea cavalcantei	cultivo	3	4	1	28,297	15,934	55,786	0	33,521	172,886
Ipomoea cavalcantei	cultivo	3	4	2	29,672	21,436	77,751	0	77,474	157,474
Ipomoea cavalcantei	cultivo	3	4	3	34,394	13,198	65,659	0	90,663	151,942
Ipomoea cavalcantei	cultivo	3	4	4	30,506	13,464	81,616	0	58,791	143,106
Ipomoea cavalcantei	cultivo	3	4	5	31,879	14,571	74,176	0	61,539	137,885
Ipomoea cavalcantei	cultivo	3	6	1	37,637	15,659	41,759	0	41,212	113,603
Ipomoea cavalcantei	cultivo	3	6	2	29,945	10,714	47,256	0	48,646	105,061
Ipomoea cavalcantei	cultivo	3	6	3	29,956	12,375	47,802	0	50,007	97,065
Ipomoea cavalcantei	cultivo	3	6	4	35,444	13,736	54,948	0	50,019	118,845
Ipomoea cavalcantei	cultivo	3	6	5	27,747	12,363	65,688	0	40,934	119,401
Ipomoea cavalcantei	cultivo	4	4	1	28,297	13,187	48,115	0	31,612	120,496
Ipomoea cavalcantei	cultivo	4	4	2	17,035	12,637	65,115	0	48,115	119,965
Ipomoea cavalcantei	cultivo	4	4	3	18,964	12,187	55,497	0	48,629	107,83
Ipomoea cavalcantei	cultivo	4	4	4	22,817	19,231	38,196	0	21,985	130,423
Ipomoea cavalcantei	cultivo	4	4	5	19,262	12,664	62,207	0	58,792	130,993
Ipomoea cavalcantei	cultivo	4	6	1	19,780	13,462	40,663	0	41,762	100,919
Ipomoea cavalcantei	cultivo	4	6	2	15,698	16,504	44,234	0	48,080	94,029
Ipomoea cavalcantei	cultivo	4	6	3	15,394	9,341	45,608	0	21,429	98,989
Ipomoea cavalcantei	cultivo	4	6	4	19,505	7,418	32,697	0	24,739	94,303
Ipomoea cavalcantei	cultivo	4	6	5	15,944	10,714	41,759	0	19,788	94,579
Ipomoea cavalcantei	canga	3	4	1	26,929	6,319	51,923	0	53,025	108,645
Ipomoea cavalcantei	canga	3	4	2	25,281	6,868	49,457	0	54,951	100,369
Ipomoea cavalcantei	canga	3	4	3	25,281	8,791	47,547	0	48,901	103,682
Ipomoea cavalcantei	canga	3	4	4	21,154	6,319	34,616	0	64,560	98,162
Ipomoea cavalcantei	canga	3	4	5	24,750	7,692	54,681	0	57,758	124,933
Ipomoea cavalcantei	canga	3	6	1	26,105	11,813	65,935	0	52,748	122,428
Ipomoea cavalcantei	canga	3	6	2	22,802	12,088	60,714	0	68,970	125,743
Ipomoea cavalcantei	canga	3	6	3	23,352	13,736	58,823	0	60,991	146,422
Ipomoea cavalcantei	canga	3	6	4	21,980	13,213	54,407	0	62,637	113,051
Ipomoea cavalcantei	canga	3	6	5	24,457	14,011	60,195	0	65,948	128,493
Ipomoea cavalcantei	canga	4	4	1	19,788	6,343	31,604	0	39,839	80,553
Ipomoea cavalcantei	canga	4	4	2	20,337	6,044	34,066	0	38,461	75,000
Ipomoea cavalcantei	canga	4	4	3	15,659	7,418	32,144	0	43,681	72,268
Ipomoea cavalcantei	canga	4	4	4	17,582	11,264	56,321	0	53,846	115,810
Ipomoea cavalcantei	canga	4	4	5	10,714	10,180	60,717	0	51,374	106,965
Ipomoea cavalcantei	canga	4	6	1	22,523	8,242	47,531	0	54,413	104,797
Ipomoea cavalcantei	canga	4	6	2	17,033	12,088	29,675	0	40,388	70,590
Ipomoea cavalcantei	canga	4	6	3	21,429	7,148	35,457	0	36,839	78,884
Ipomoea cavalcantei	canga	4	6	4	27,747	9,890	41,209	0	31,598	81,640
Ipomoea cavalcantei	canga	4	6	5	21,978	10,714	43,428	0	57,420	107,815
Ipomoea cavalcantei	canga	6	4	1	34,341	8,246	46,428	0	68,134	77,483
Ipomoea cavalcantei	canga	6	4	2	35,440	11,267	47,253	0	51,923	78,311
Ipomoea cavalcantei	canga	6	4	3	32,692	10,169	46,706	0	53,571	69,761
Ipomoea cavalcantei	canga	6	4	4	37,388	18,407	50,275	0	68,411	119,948
Ipomoea cavalcantei	canga	6	4	5	31,595	13,473	52,475	0	77,195	116,086
Ipomoea cavalcantei	canga	6	6	1	31,595	14,286	43,133	0	66,211	103,401
Ipomoea cavalcantei	canga	6	6	2	27,198	10,714	47,273	0	56,321	68,387
Ipomoea cavalcantei	canga	6	6	3	25,281	14,014	49,454	0	63,192	78,864
Ipomoea cavalcantei	canga	6	6	4	22,802	18,132	43,311	0	35,444	82,206
Ipomoea cavalcantei	canga	6	6	5	39,011	10,180	55,802	0	66,486	109,192
Ipomoea marabaensis	canga	1	4	1	48,502	26,116	45,371	27,223	36,25	179,054
Ipomoea marabaensis	canga	1	4	2	43,698	28,247	33,587	24,002	51,155	117,577
Ipomoea marabaensis	canga	1	4	3	43,175	30,947	48,493	21,854	41,044	184,979
Ipomoea marabaensis	canga	1	4	4	37,304	26,643	45,875	29,84	44,763	183,311
Ipomoea marabaensis	canga	1	4	5	47,436	24,002	50,624	22,437	42,632	182,316
Ipomoea marabaensis	canga	1	6	1	32,509	18,681	46,919	30,392	34,64	165,194
Ipomoea marabaensis	canga	1	6	2	36,771	20,249	47,96	18,117	35,702	159,915
Ipomoea marabaensis	canga	1	6	3	45,293	17,052	46,362	31,457	36,27	177,445
Ipomoea marabaensis	canga	1	6	4	35,972	27,444	41,044	24,513	61,279	188,115
Ipomoea marabaensis	canga	1	6	5	49,041	15,986	45,572	33,841	58,930	199,354
Ipomoea marabaensis	canga	2	4	1	25,044	11,989	69,846	23,979	44,013	171,591
Ipomoea marabaensis	canga	2	4	2	20,788	12,256	76,465	26,389	43,428	175,585
Ipomoea marabaensis	canga	2	4	3	27,741	12,302	54,091	30,111	52,753	172,687
Ipomoea marabaensis	canga	2	4	4	30,91	13,854	70,339	15,462	49,556	177,978
Ipomoea marabaensis	canga	2	4	5	24,512	16,527	80,462	31,976	39,979	188,136
Ipomoea marabaensis	canga	2	6	1	23,452	9,059	56,486	18,125	42,642	152,431
Ipomoea marabaensis	canga	2	6	2	20,256	11,723	62,354	20,782	39,446	150,823
Ipomoea marabaensis	canga	2	6	3	22,913	14,121	71,710	28,519	36,243	162,312
Ipomoea marabaensis	canga	2	6	4	25,583	13,123	58,087	34,518	41,851	173,253
Ipomoea marabaensis	canga	2	6	5	25,311	10,924	62,08	41,044	32,242	169,237
Ipomoea marabaensis	canga	1	4	1	30,924	19,183	67,159	31,439	48,493	197,159
Ipomoea marabaensis	canga	1	4	2	28,774	21,321	74,075	31,972	60,216	213,168
Ipomoea marabaensis	canga	1	4	3	30,378	20,788	77,266	27,709	65,018	214,766
Ipomoea marabaensis	canga	1	4	4	33,574	19,723	69,274	35,718	65,011	216,373
Ipomoea marabaensis	canga	1	4	5	36,270	21,421	68,258	33,037	65,544	226,074
Ipomoea marabaensis	canga	1	6	1	28,776	17,103	61,814	37,049	44,76	188,127
Ipomoea marabaensis	canga	1	6	2	25,612	21,055	49,857	29,851	56,514	178,791
Ipomoea marabaensis	canga	1	6	3	28,794	22,38	71,411	31,976	45,875	200,362
Ipomoea marabaensis	canga	1	6	4	26,648	21,873	64,023	35,737	44,308	195,943
Ipomoea marabaensis	canga	1	6	5	28,242	22,386	64,531	36,771	42,629	197,262
